# Supplementary material for: Genome-wide association study identifies ABCG1 as a susceptibility locus for tick-borne encephalitis
Source: iScience. 2025 Nov 12;28(12):114017. doi: 10.1016/j.isci.2025.114017 (PMC12686730; doi:10.1016/j.isci.2025.114017)
Supplement: Table S2. Meta-analysis of GWAS of susceptibility to TBE (All suggestive SNPs) [file mmc2.xlsx]

## Sheet: Sheet1
Table S2: Meta-analysis of GWAS of susceptibility to TBE (All suggestive SNPs)
Chromosome	Position	Reference Allele	Alternate Allele	MarkerName	rsID	Effect Allele	Noneffect Allele	Effect Allele Frequency	Freq SE	Min Freq	Max Freq	BETA	SE	P-value	BETA lower_CI	BETA upper_CI	OR	OR lower_CI	OR upper_CI	Direction	N
21	43694730	G	A	21:43694730:G:A	rs35873421	A	G	0.2295	0.0092	0.2172	0.2363	0.2973	0.0575	2.39e-07	0.1846	0.41	1.4	1.2	1.51	++	10637
21	43695488	G	C	21:43695488:G:C	rs8127340	C	G	0.2339	0.007	0.2246	0.2391	0.2952	0.0572	2.42e-07	0.183088	0.407312	1.3	1.2	1.5	++	10637
21	43695140	T	A	21:43695140:T:A	rs8134199	A	T	0.2337	0.0071	0.2243	0.239	0.2945	0.0572	2.64e-07	0.182388	0.406612	1.3	1.2	1.5	++	10637
21	43697195	A	G	21:43697195:A:G	rs2234718	A	G	0.7642	0.0065	0.7593	0.7728	-0.2908	0.0567	2.86e-07	-0.401932	-0.179668	0.8	0.67	0.84	--	10637
16	54185626	T	G	16:54185626:T:G	rs1016399	T	G	0.6502	0.0097	0.6373	0.6575	-0.2403	0.0514	2.88e-06	-0.341044	-0.139556	0.8	0.71	0.87	--	10637
16	54187238	T	G	16:54187238:T:G	rs8053626	T	G	0.6503	0.0096	0.6375	0.6576	-0.2402	0.0514	2.94e-06	-0.340944	-0.139456	0.8	0.71	0.87	--	10637
16	54192428	A	T	16:54192428:A:T	rs8058198	A	T	0.6574	0.0132	0.64	0.6673	-0.2415	0.0517	2.96e-06	-0.342832	-0.140168	0.8	0.71	0.87	--	10637
16	54190427	T	C	16:54190427:T:C	rs9935915	T	C	0.6502	0.0098	0.6371	0.6576	-0.2396	0.0513	3.06e-06	-0.340148	-0.139052	0.8	0.71	0.87	--	10637
21	43678808	C	T	21:43678808:C:T	rs3787986	T	C	0.147	0.0026	0.1451	0.1505	0.3207	0.0689	3.23e-06	0.185656	0.455744	1.4	1.2	1.58	++	10637
16	54189555	T	C	16:54189555:T:C	rs11863930	T	C	0.6501	0.0099	0.637	0.6576	-0.2384	0.0513	3.43e-06	-0.338948	-0.137852	0.8	0.71	0.87	--	10637
16	54187651	T	C	16:54187651:T:C	rs8054310	T	C	0.6454	0.0108	0.6311	0.6536	-0.2345	0.0507	3.69e-06	-0.333872	-0.135128	0.8	0.72	0.87	--	10637
21	43673477	G	C	21:43673477:G:C	rs4148120	C	G	0.146	0.0022	0.1444	0.149	0.3161	0.0692	5.01e-06	0.180468	0.451732	1.4	1.2	1.57	++	10637
21	43676586	A	T	21:43676586:A:T	rs7281684	A	T	0.8534	0.0022	0.8504	0.855	-0.314	0.069	5.3e-06	-0.44924	-0.17876	0.7	0.64	0.84	--	10637
21	43679513	C	T	21:43679513:C:T	rs915842	T	C	0.1476	0.0018	0.1462	0.15	0.3124	0.0687	5.49e-06	0.177748	0.447052	1.4	1.19	1.56	++	10637
21	43679438	T	C	21:43679438:T:C	rs915841	T	C	0.8524	0.0018	0.85	0.8538	-0.3122	0.0687	5.53e-06	-0.446852	-0.177548	0.7	0.64	0.84	--	10637
8	8619083	C	T	8:8619083:C:T	rs76620708	T	C	0.1677	0.0079	0.1573	0.1736	-0.2881	0.0634	5.58e-06	-0.412364	-0.163836	0.8	0.66	0.85	--	10637
8	8619381	T	A	8:8619381:T:A	rs17629935	A	T	0.1675	0.008	0.1571	0.1736	-0.2881	0.0635	5.61e-06	-0.41256	-0.16364	0.8	0.66	0.85	--	10637
8	8619594	C	T	8:8619594:C:T	rs75660006	T	C	0.1677	0.0078	0.1575	0.1736	-0.288	0.0634	5.64e-06	-0.412264	-0.163736	0.8	0.66	0.85	--	10637
8	8627916	G	C	8:8627916:G:C	rs78922347	C	G	0.1671	0.0079	0.1568	0.1731	-0.2888	0.0636	5.66e-06	-0.413456	-0.164144	0.8	0.66	0.85	--	10637
21	43674982	G	A	21:43674982:G:A	rs7281345	A	G	0.1465	0.0022	0.1448	0.1494	0.3132	0.069	5.73e-06	0.17796	0.44844	1.4	1.19	1.57	++	10637
8	8625786	G	C	8:8625786:G:C	rs78790301	C	G	0.1669	0.0082	0.1561	0.1731	-0.2887	0.0637	5.78e-06	-0.413552	-0.163848	0.8	0.66	0.85	--	10637
8	8627831	G	A	8:8627831:G:A	rs78352360	A	G	0.1677	0.008	0.1572	0.1738	-0.2877	0.0635	5.81e-06	-0.41216	-0.16324	0.8	0.66	0.85	--	10637
21	43679554	C	T	21:43679554:C:T	rs915843	T	C	0.1494	0.0024	0.1476	0.1526	0.3077	0.0679	5.89e-06	0.174616	0.440784	1.4	1.19	1.55	++	10637
8	8624901	C	A	8:8624901:C:A	rs76653757	A	C	0.1677	0.008	0.1572	0.1738	-0.2871	0.0634	5.96e-06	-0.411364	-0.162836	0.8	0.66	0.85	--	10637
8	8624955	G	C	8:8624955:G:C	rs11779327	C	G	0.1677	0.008	0.1572	0.1738	-0.2871	0.0634	5.96e-06	-0.411364	-0.162836	0.8	0.66	0.85	--	10637
8	8625229	C	T	8:8625229:C:T	rs11786455	T	C	0.1677	0.008	0.1572	0.1738	-0.2871	0.0634	5.97e-06	-0.411364	-0.162836	0.8	0.66	0.85	--	10637
8	8626940	T	C	8:8626940:T:C	rs1589613	T	C	0.8324	0.008	0.8264	0.8429	0.2872	0.0635	6.07e-06	0.16274	0.41166	1.3	1.18	1.51	++	10637
8	8628706	C	A	8:8628706:C:A	rs78600128	A	C	0.1677	0.008	0.1571	0.1738	-0.2867	0.0634	6.14e-06	-0.410964	-0.162436	0.8	0.66	0.85	--	10637
8	8628957	G	C	8:8628957:G:C	rs75155748	C	G	0.1676	0.008	0.1571	0.1738	-0.2867	0.0634	6.15e-06	-0.410964	-0.162436	0.8	0.66	0.85	--	10637
8	8628413	A	T	8:8628413:A:T	rs74525088	A	T	0.8323	0.008	0.8262	0.8428	0.2864	0.0634	6.26e-06	0.162136	0.410664	1.3	1.18	1.51	++	10637
8	8625720	G	T	8:8625720:G:T	rs11780216	T	G	0.1672	0.0081	0.1566	0.1734	-0.287	0.0636	6.36e-06	-0.411656	-0.162344	0.8	0.66	0.85	--	10637
8	8629129	G	A	8:8629129:G:A	rs77703937	A	G	0.1675	0.0079	0.1571	0.1736	-0.2863	0.0635	6.47e-06	-0.41076	-0.16184	0.8	0.66	0.85	--	10637
8	8628827	T	C	8:8628827:T:C	rs78790499	T	C	0.8325	0.0079	0.8264	0.8429	0.2862	0.0635	6.48e-06	0.16174	0.41066	1.3	1.18	1.51	++	10637
8	8639761	C	T	8:8639761:C:T	rs75990942	T	C	0.1677	0.0082	0.1569	0.174	-0.2854	0.0634	6.67e-06	-0.409664	-0.161136	0.8	0.66	0.85	--	10637
8	8641259	G	A	8:8641259:G:A	rs11906	A	G	0.1671	0.0085	0.156	0.1736	-0.2856	0.0635	6.87e-06	-0.41006	-0.16114	0.8	0.66	0.85	--	10637
8	8638225	T	C	8:8638225:T:C	rs79282666	T	C	0.8324	0.0082	0.8261	0.8431	0.285	0.0634	6.89e-06	0.160736	0.409264	1.3	1.17	1.51	++	10637
8	8638568	T	C	8:8638568:T:C	rs113056462	T	C	0.8324	0.0082	0.8262	0.8431	0.285	0.0634	6.91e-06	0.160736	0.409264	1.3	1.17	1.51	++	10637
8	8634672	C	A	8:8634672:C:A	rs113524005	A	C	0.1677	0.0081	0.157	0.1739	-0.2848	0.0634	7.03e-06	-0.409064	-0.160536	0.8	0.66	0.85	--	10637
8	8637018	G	A	8:8637018:G:A	rs78890841	A	G	0.1676	0.0082	0.1568	0.1738	-0.2846	0.0634	7.16e-06	-0.408864	-0.160336	0.8	0.66	0.85	--	10637
8	8634367	A	G	8:8634367:A:G	rs78790772	A	G	0.8324	0.0081	0.8262	0.8431	0.2847	0.0634	7.17e-06	0.160436	0.408964	1.3	1.17	1.51	++	10637
8	8632633	T	C	8:8632633:T:C	rs56173033	T	C	0.8322	0.0082	0.826	0.843	0.2845	0.0634	7.19e-06	0.160236	0.408764	1.3	1.17	1.5	++	10637
8	8635450	C	T	8:8635450:C:T	rs74841285	T	C	0.1676	0.0082	0.1568	0.1738	-0.2846	0.0634	7.2e-06	-0.408864	-0.160336	0.8	0.66	0.85	--	10637
21	43682177	G	A	21:43682177:G:A	rs2839480	A	G	0.1479	0.0018	0.1466	0.1503	0.3078	0.0686	7.26e-06	0.173344	0.442256	1.4	1.19	1.56	++	10637
21	43675348	C	T	21:43675348:C:T	rs73905596	T	C	0.1469	0.0022	0.1453	0.1498	0.3091	0.0689	7.28e-06	0.174056	0.444144	1.4	1.19	1.56	++	10637
8	8635841	C	G	8:8635841:C:G	rs76224322	C	G	0.8324	0.0082	0.8262	0.8432	0.284	0.0634	7.47e-06	0.159736	0.408264	1.3	1.17	1.5	++	10637
21	43682370	G	C	21:43682370:G:C	rs35478444	C	G	0.1484	0.0018	0.1471	0.1508	0.3056	0.0686	8.33e-06	0.171144	0.440056	1.4	1.19	1.55	++	10637
8	8641125	C	T	8:8641125:C:T	rs2427	T	C	0.1676	0.0081	0.1569	0.1738	-0.2827	0.0634	8.36e-06	-0.406964	-0.158436	0.8	0.67	0.85	--	10637
21	43682539	C	T	21:43682539:C:T	rs7278062	T	C	0.147	0.0017	0.1458	0.1493	0.3069	0.0689	8.51e-06	0.171856	0.441944	1.4	1.19	1.56	++	10637
21	43681956	A	G	21:43681956:A:G	rs17114590	A	G	0.8529	0.0015	0.8509	0.854	-0.3047	0.0688	9.48e-06	-0.439548	-0.169852	0.7	0.64	0.84	--	10637
8	8644750	G	C	8:8644750:G:C	rs10089188	C	G	0.167	0.0077	0.1568	0.1729	-0.2809	0.0635	9.72e-06	-0.40536	-0.15644	0.8	0.67	0.86	--	10637
8	8541528	G	A	8:8541528:G:A	rs11776440	A	G	0.1628	0.0128	0.1455	0.1723	-0.287	0.0649	9.89e-06	-0.414204	-0.159796	0.8	0.66	0.85	--	10637
