# Supplementary material for: Genome-wide association study identifies ABCG1 as a susceptibility locus for tick-borne encephalitis
Source: iScience. 2025 Nov 12;28(12):114017. doi: 10.1016/j.isci.2025.114017 (PMC12686730; doi:10.1016/j.isci.2025.114017)
Supplement: Table S3. eQTL analysis results from the eQTLGen database for GWAS suggestive variants in the ABCG1 region [file mmc3.xlsx]

## Sheet: Sheet1
Table S3: eQTL analysis results from the eQTLGen database for GWAS suggestive variants in the ABCG1 region
Marker Name	rsID	Chromosome	Position	Database	Tissue	Gene	Symbol	Tested Allele	Risk Allele	Aligned Direction	Signed stats	P	FDR	MAF	gwasP	r2	IndSigSNP
21:43678808:C:T	rs3787986	21	43678808	eQTLGen	Blood	ENSG00000160179	ABCG1	T	T	+	5.71	1.11e-08	5.78e-05	0.158	3.23e-06	1	rs3787986
21:43673477:C:G	rs4148120	21	43673477	eQTLGen	Blood	ENSG00000160179	ABCG1	C	C	+	5.66	1.56e-08	8.32e-05	0.154	5.01e-06	0.95	rs3787986
21:43676586:A:T	rs7281684	21	43676586	eQTLGen	Blood	ENSG00000160179	ABCG1	T	T	+	5.59	2.24e-08	0.000108	0.156	5.3e-06	0.97	rs3787986
21:43679513:C:T	rs915842	21	43679513	eQTLGen	Blood	ENSG00000160179	ABCG1	T	T	+	5.73	9.87e-09	5.79e-05	0.157	5.49e-06	0.99	rs3787986
21:43679438:C:T	rs915841	21	43679438	eQTLGen	Blood	ENSG00000160179	ABCG1	C	C	+	5.68	1.36e-08	7.05e-05	0.157	5.53e-06	0.99	rs3787986
21:43674982:A:G	rs7281345	21	43674982	eQTLGen	Blood	ENSG00000160179	ABCG1	A	A	+	5.48	4.29e-08	0.000165	0.154	5.73e-06	0.95	rs3787986
21:43679554:C:T	rs915843	21	43679554	eQTLGen	Blood	ENSG00000160179	ABCG1	T	T	+	5.74	9.61e-09	5.79e-05	0.157	5.89e-06	0.99	rs3787986
21:43682177:A:G	rs2839480	21	43682177	eQTLGen	Blood	ENSG00000160179	ABCG1	A	A	+	5.7	1.18e-08	6.42e-05	0.157	7.26e-06	0.99	rs3787986
21:43675348:C:T	rs73905596	21	43675348	eQTLGen	Blood	ENSG00000160179	ABCG1	T	T	+	5.24	1.62e-07	0.000538	0.154	7.28e-06	0.95	rs3787986
21:43682370:C:G	rs35478444	21	43682370	eQTLGen	Blood	ENSG00000160179	ABCG1	C	C	+	5.71	1.11e-08	5.78e-05	0.157	8.33e-06	0.99	rs3787986
21:43682539:C:T	rs7278062	21	43682539	eQTLGen	Blood	ENSG00000160179	ABCG1	T	T	+	5.74	9.49e-09	5.79e-05	0.154	8.51e-06	0.97	rs3787986
21:43681956:A:G	rs17114590	21	43681956	eQTLGen	Blood	ENSG00000160179	ABCG1	G	G	+	5.72	1.05e-08	5.78e-05	0.154	9.48e-06	0.97	rs3787986
