# Supplementary material for: Genome-wide association study identifies ABCG1 as a susceptibility locus for tick-borne encephalitis
Source: iScience. 2025 Nov 12;28(12):114017. doi: 10.1016/j.isci.2025.114017 (PMC12686730; doi:10.1016/j.isci.2025.114017)
Supplement: Table S4. Association results for severity analysis [file mmc4.xlsx]

## Sheet: Sheet1
Table S4: Association results for severity analysis
Chromosome	Position	Reference Allele	Alternate Allele	MarkerName	rsID	Effect Allele	Noneffect Allele	Effect Allele Frequency	BETA	SE	P-value	BETA lower_CI	BETA upper_CI	OR	OR lower_CI	OR upper_CI	N
2	145752917	A	T	2:145752917:A:T	rs144051692	T	A	0.015815	2.53374	0.45723	3e-08	1.63757	3.42991	12.6	5.14	30.87	5458
2	145750346	C	T	2:145750346:C:T	rs78792626	T	C	0.015694	2.53286	0.46647	5.64e-08	1.61858	3.44714	12.59	5.05	31.41	5458
2	145754400	A	G	2:145754400:A:G	rs786245	G	A	0.016469	2.379	0.44608	9.65e-08	1.50468	3.25332	10.79	4.5	25.88	5458
2	145698496	A	G	2:145698496:A:G	rs57608694	G	A	0.016055	2.40198	0.45502	1.3e-07	1.51014	3.29382	11.05	4.53	26.95	5458
15	73720845	T	A	15:73720845:T:A	rs28625369	A	T	0.074799	0.95485	0.18264	1.71e-07	0.596889	1.31282	2.6	1.82	3.72	5458
15	73719386	A	G	15:73719386:A:G	rs28672234	G	A	0.074959	0.95296	0.1823	1.72e-07	0.595647	1.31027	2.59	1.81	3.71	5458
15	73720489	G	A	15:73720489:G:A	rs11072419	A	G	0.074933	0.95287	0.18233	1.73e-07	0.595505	1.31023	2.59	1.81	3.71	5458
15	73720115	A	T	15:73720115:A:T	rs28429464	T	A	0.074951	0.95261	0.18229	1.73e-07	0.595316	1.3099	2.59	1.81	3.71	5458
15	73720706	C	T	15:73720706:C:T	rs11072420	T	C	0.074887	0.95363	0.18254	1.75e-07	0.595865	1.3114	2.6	1.81	3.71	5458
2	145665582	T	C	2:145665582:T:C	rs76131474	C	T	0.015595	2.32034	0.44828	2.27e-07	1.44171	3.19897	10.18	4.23	24.51	5458
15	73707503	C	A	15:73707503:C:A	rs77150281	A	C	0.073889	0.93181	0.18143	2.81e-07	0.576207	1.28742	2.54	1.78	3.62	5458
15	73709055	C	T	15:73709055:C:T	rs112678223	T	C	0.074128	0.9296	0.18113	2.86e-07	0.574589	1.2846	2.53	1.78	3.61	5458
15	73697841	C	G	15:73697841:C:G	rs9920585	G	C	0.074051	0.93485	0.18298	3.24e-07	0.576217	1.29349	2.55	1.78	3.65	5458
15	73703620	T	C	15:73703620:T:C	rs13379778	C	T	0.074041	0.93484	0.18298	3.24e-07	0.576204	1.29347	2.55	1.78	3.65	5458
15	73700765	G	A	15:73700765:G:A	rs8033403	A	G	0.074042	0.93471	0.18297	3.25e-07	0.576083	1.29334	2.55	1.78	3.64	5458
15	73716320	A	T	15:73716320:A:T	rs7170166	T	A	0.075146	0.92677	0.18187	3.47e-07	0.570316	1.28323	2.53	1.77	3.61	5458
15	73716472	A	T	15:73716472:A:T	rs7170389	T	A	0.074889	0.92693	0.18191	3.48e-07	0.570385	1.28348	2.53	1.77	3.61	5458
15	73715301	G	A	15:73715301:G:A	rs181538580	A	G	0.073658	0.93447	0.18354	3.55e-07	0.574733	1.29421	2.55	1.78	3.65	5458
15	73709842	A	G	15:73709842:A:G	rs4312275	G	A	0.099241	0.80079	0.15946	5.11e-07	0.488254	1.11333	2.23	1.63	3.04	5458
15	73703861	G	A	15:73703861:G:A	rs28651396	A	G	0.099791	0.80174	0.16053	5.9e-07	0.487112	1.11637	2.23	1.63	3.05	5458
15	73702552	G	T	15:73702552:G:T	rs1863403	T	G	0.099788	0.80172	0.16052	5.9e-07	0.487091	1.11635	2.23	1.63	3.05	5458
10	132694647	G	A	10:132694647:G:A	rs1703680	A	G	0.768215	-0.5582	0.11192	6.11e-07	-0.77757	-0.338848	0.57	0.46	0.71	5458
2	145631461	C	G	2:145631461:C:G	rs77857717	G	C	0.015049	2.29035	0.4624	7.3e-07	1.38405	3.19665	9.88	3.99	24.45	5458
10	132694021	G	A	10:132694021:G:A	rs1703681	A	G	0.778156	-0.5648	0.11425	7.67e-07	-0.788723	-0.340863	0.57	0.45	0.71	5458
10	132693122	C	A	10:132693122:C:A	rs1655127	A	C	0.77498	-0.5478	0.11106	8.11e-07	-0.765486	-0.330134	0.58	0.47	0.72	5458
13	25220147	C	A	13:25220147:C:A	rs7322846	A	C	0.110156	0.74183	0.15053	8.3e-07	0.446793	1.03686	2.1	1.56	2.82	5458
13	25220421	A	G	13:25220421:A:G	rs7324118	G	A	0.110163	0.74176	0.15052	8.31e-07	0.446735	1.03679	2.1	1.56	2.82	5458
13	25221225	G	A	13:25221225:G:A	rs12859732	A	G	0.110261	0.74186	0.15055	8.32e-07	0.446783	1.03693	2.1	1.56	2.82	5458
13	25220723	G	T	13:25220723:G:T	rs34991797	T	G	0.110151	0.74184	0.15057	8.36e-07	0.446721	1.03696	2.1	1.56	2.82	5458
10	132691725	G	A	10:132691725:G:A	rs1655124	A	G	0.767902	-0.5579	0.1133	8.49e-07	-0.779941	-0.335793	0.57	0.46	0.71	5458
10	132692121	G	T	10:132692121:G:T	rs1655125	T	G	0.767843	-0.5573	0.1133	8.71e-07	-0.779387	-0.335239	0.57	0.46	0.72	5458
10	132692808	T	G	10:132692808:T:G	rs1628111	G	T	0.768052	-0.5501	0.11189	8.83e-07	-0.76939	-0.33077	0.58	0.46	0.72	5458
15	73722705	C	A	15:73722705:C:A	rs10519002	A	C	0.069958	0.92385	0.18793	8.84e-07	0.555501	1.29219	2.52	1.74	3.64	5458
10	132692962	T	C	10:132692962:T:C	rs1627161	C	T	0.768266	-0.5497	0.11197	9.13e-07	-0.769216	-0.330278	0.58	0.46	0.72	5458
10	132694161	A	G	10:132694161:A:G	rs1655129	G	A	0.768127	-0.5494	0.11197	9.27e-07	-0.768811	-0.329905	0.58	0.46	0.72	5458
10	132693662	C	G	10:132693662:C:G	rs1655128	G	C	0.768104	-0.5493	0.11197	9.28e-07	-0.768781	-0.329879	0.58	0.46	0.72	5458
10	132692372	G	A	10:132692372:G:A	rs1655126	A	G	0.768029	-0.5491	0.11198	9.41e-07	-0.768586	-0.329628	0.58	0.46	0.72	5458
22	34521550	C	T	22:34521550:C:T	rs210806	T	C	0.744111	-0.604	0.12422	1.16e-06	-0.847433	-0.360499	0.55	0.43	0.7	5458
13	25253691	A	G	13:25253691:A:G	rs12430258	G	A	0.101509	0.77199	0.16248	2.02e-06	0.453521	1.09045	2.16	1.57	2.98	5458
13	25226107	C	G	13:25226107:C:G	rs1536290	G	C	0.108742	0.71805	0.15146	2.13e-06	0.4212	1.0149	2.05	1.52	2.76	5458
22	34523488	C	T	22:34523488:C:T	rs395579	T	C	0.754297	-0.5862	0.12414	2.34e-06	-0.829479	-0.342855	0.56	0.44	0.71	5458
10	132690963	A	G	10:132690963:A:G	rs1655123	G	A	0.767719	-0.5359	0.11411	2.65e-06	-0.759504	-0.312212	0.59	0.47	0.73	5458
13	25245375	T	A	13:25245375:T:A	rs9581144	A	T	0.109753	0.7139	0.15284	3e-06	0.414336	1.01346	2.04	1.51	2.76	5458
13	25239477	G	A	13:25239477:G:A	rs9581143	A	G	0.108675	0.69725	0.15151	4.18e-06	0.400288	0.994208	2.01	1.49	2.7	5458
22	34525540	G	T	22:34525540:G:T	rs210810	T	G	0.754044	-0.5706	0.12438	4.48e-06	-0.814438	-0.32686	0.57	0.44	0.72	5458
22	34524988	C	A	22:34524988:C:A	rs210809	A	C	0.754229	-0.5703	0.1244	4.56e-06	-0.814115	-0.326451	0.57	0.44	0.72	5458
17	32326577	A	G	17:32326577:A:G	rs9895289	G	A	0.029729	1.33924	0.29309	4.89e-06	0.764786	1.91369	3.82	2.15	6.78	5458
10	132464840	T	C	10:132464840:T:C	rs752473	C	T	0.485209	0.43534	0.096	5.76e-06	0.24719	0.62349	1.55	1.28	1.87	5458
17	32335847	G	T	17:32335847:G:T	rs8077501	T	G	0.028534	1.31806	0.29329	6.99e-06	0.743217	1.8929	3.74	2.1	6.64	5458
10	132448247	A	G	10:132448247:A:G	rs1665548	G	A	0.472864	0.42637	0.09518	7.48e-06	0.239816	0.612926	1.53	1.27	1.85	5458
10	132461165	A	G	10:132461165:A:G	rs1702206	G	A	0.48636	0.42812	0.09575	7.79e-06	0.240438	0.615796	1.53	1.27	1.85	5458
17	32325472	C	A	17:32325472:C:A	rs73278416	A	C	0.028493	1.31774	0.29528	8.09e-06	0.738999	1.89648	3.73	2.09	6.66	5458
10	132446128	T	C	10:132446128:T:C	rs1176439	C	T	0.473715	0.42341	0.09492	8.18e-06	0.237361	0.609461	1.53	1.27	1.84	5458
10	132467996	T	A	10:132467996:T:A	rs1867963	A	T	0.478261	0.42641	0.0959	8.73e-06	0.238454	0.614374	1.53	1.27	1.85	5458
17	32329693	C	T	17:32329693:C:T	rs4239243	T	C	0.029637	1.30355	0.29392	9.21e-06	0.727459	1.87964	3.68	2.07	6.55	5458
17	32331037	C	A	17:32331037:C:A	rs73278433	A	C	0.02964	1.30353	0.29393	9.21e-06	0.727433	1.87963	3.68	2.07	6.55	5458
17	32333848	G	T	17:32333848:G:T	rs7209923	T	G	0.029422	1.29982	0.29414	9.92e-06	0.7233	1.87634	3.67	2.06	6.53	5458
